# Supplementary material for: Autophagic flux determines cell death and survival in response to Apo2L/TRAIL (dulanermin)
Source: Mol Cancer. 2014 Mar 23;13:70. doi: 10.1186/1476-4598-13-70 (PMC3998041; doi:10.1186/1476-4598-13-70)
Supplement: Additional file 1: Movie S1 — GFP-mCherry-LC3 puncta formation in PC3 cells. Confocal time-lapse video of PC3 cells stably expressing GFP-mCherry-LC3 following TR. The arrow represents one of the highlighted autophagosomes shown in Figure 3A. [file 1476-4598-13-70-S1.zip]

Archive with 1 entries (1 files):
- 1799883921113188_add1.avi
